# Supplementary material for: The Draft Genome of Kochia scoparia and the Mechanism of Glyphosate Resistance via Transposon-Mediated EPSPS Tandem Gene Duplication
Source: Genome Biol Evol. 2019 Sep 13;11(10):2927–40. doi: 10.1093/gbe/evz198 (PMC6808082; doi:10.1093/gbe/evz198)
Supplement: evz198_Supplementary_Data [file evz198_supplementary_data.zip]

Archive with 2 entries (2 files):
- all_fasta.txt
- Supporting Information ksEPSPS CNV_R1.pdf
